# Supplementary material for: Effects of Larch Woolly Adelgid Infestation on Morphological, Histological and Allelochemical Traits of European Larch Needles
Source: Insects. 2024 Nov 28;15(12):938. doi: 10.3390/insects15120938 (PMC11677814; doi:10.3390/insects15120938)
Supplement: Supplementary file 1 [file insects-15-00938-s001.zip]

Archive with 1 entries (1 files):
- insects-3303849-supplementary.pdf
